# Supplementary material for: The expression profile of Aedes albopictus miRNAs is altered by dengue virus serotype-2 infection
Source: Cell Biosci. 2015 Apr 16;5:16. doi: 10.1186/s13578-015-0009-y (PMC4411651; doi:10.1186/s13578-015-0009-y)
Supplement: Additional files 1: — The sequencing reads matched to the DENV genome. [file 13578_2015_9_MOESM1_ESM.xls]

## Sheet: Sheet1
ID	Sequence	length	expression
t0144169	ATGGGACACAAGAATCACACTAGAAGACC	29	1
t0180878	TGGAAGGAGAACACAAGAAACTAGCCGA	28	10
t0234325	AAATAAAACAAGAGCATGAAACATCAT	27	1
t0364999	TGACAACGGAAGACATGCTGACAGTCT	27	5
t0757102	ATGGAATGGTGCTGTTGAATCAACAGGT	28	3
t0853927	GAGGAGCAATGTATGCCGATGACACCGC	28	2
t0889501	CGAGCCAGATGTAGACCTCGGAAGCGG	27	1
t0943729	CAACGGAAGACATGCTGACAGTCTGGA	27	2
t1236806	CAAGTAGAACAACCTGGTCCATACACGC	28	1
t1284548	GGAATGGTGCTGTTGAATCAACAGGTT	27	2
t1423366	TGGGACACAAGAATCACACTAGAAGACC	28	1
t1448990	TAGAAGACCTAAAAAATGAAGAAATGG	27	2
t1574497	AGTGATACAACTCAGTAGGAAGACCTT	27	2
t1639737	TCATGACTCAGAAGGCAAGAGACGCACT	28	1
t1728703	GTCAACCCCATAACTCTCACAGCAGCT	27	1
t1770272	TGCATAGGAATATCAAATAGAGACTTTG	28	1
t2015026	ATGGGACACAAGAATCACACTAGAAGA	27	1
t2045853	ACTCAATGACACATGGAAGATAGAGAA	27	1
t2058124	CGTTAAAACTGTTCATGGCCCTGGTGG	27	1
t2100730	TAGAAGACCAAAAAAATGAAGAAATGG	27	1
t2420278	GGAGAACACAAGAAACTAGCCGAGGCCA	28	1
t2557444	ATCACAGACAACGTGCACACATGGACA	27	1
t2612221	CTGCGACTCAAAACTCATGTCAGCGGC	27	1
t2651195	ATGACAACGGAAGACATGCTGACAGTC	27	1
t2747977	AATCACACTAGAAGACCTAAAAAATGAA	28	1
t2896587	GCTTAGGACCCGAGTAGGAACGAAACA	27	1
t2924727	GGAGGAGCAATGTATGCCGATGACACC	27	1
t3229010	GGAAGACATGCTGACAGTCTGGAACAG	27	1
t3341541	AAAAAATGAAGAAATGGTAACAAACCACA	29	1
t3373963	TAGAAGACCTAAAAAATGAAGAAATGGT	28	1
t3381425	TCGGAAATGACACAGGAAAACATGGCA	27	1
t3425837	GACGGATGACATAGGTATGGGCGTGAC	27	1
t3451467	AATCACACTAGAAGACCTAAAAAATGAAG	29	1
t3822024	AAAAATGAAGAAATGGTAACAAACCACA	28	1
t3866171	ACTTGGAATGCTGCAGGGACGAGGACC	27	1
t3905005	GGAATGGTGCTGTTGAATCAACAGGTTC	28	1
t3931011	TATGTCAAGACTAGAACCAATGATTGG	27	1
t3951873	TAAAAAATGAAGAAATGGTAACAAACCACA	30	1
t3987810	GAAGGAGAACACAAGAAACTAGCCGAG	27	1
t3995738	ACGGAAGACATGCTGACAGTCTGGAAC	27	1
t4012443	TTTCCTAACAATCCCACCAACAGCAGG	27	1
t4106330	CAAACCACATGGAAGGAGAACACAAGA	27	1
t4262765	GAAATGCTTAGGACCCGAGTAGGAACGA	28	1
t4390420	CACGAGAACCCAAGAACCGAAAGAAGGC	28	1
t4402248	AAGTGATACAACTCAGTAGGAAGACCTT	28	1
t4416148	TCATGACTCAGAAGGCAAGAGACGCAC	27	1
t4438199	ATGACAACGGAAGACATGCTGACAGTCT	28	1
t4721885	AAGGCTAGAAGTCAGGTCGGATTAAGCCA	29	1
t4899139	ATGGAAGGAGAACACAAGAAACTAGCCGA	29	1
t4923732	TATAGACCCCAGACGCTGCATGAAACCA	28	1
t4924411	CCTGTGGGAAGTGAAGAAACAACGGGC	27	1
t4988916	TGACAACGGAAGACATGCTGACAGTCTG	28	1
t5091173	TGGAAGGAGAACACAAGAAACTAGCCG	27	1
t5093519	AAAATGAAGAAATGGTAACAAACCACA	27	1
t5204124	ATGGAATGGTGCTGTTGAATCAACAGG	27	1
t5281252	GCGTTGCATAGGAATGTCAAATAGAGAC	28	1
