# Supplementary material for: The expression profile of Aedes albopictus miRNAs is altered by dengue virus serotype-2 infection
Source: Cell Biosci. 2015 Apr 16;5:16. doi: 10.1186/s13578-015-0009-y (PMC4411651; doi:10.1186/s13578-015-0009-y)
Supplement: Additional files 2: — Known and Novel candidate miRNAs identified in Aedes albopictus. [file 13578_2015_9_MOESM2_ESM.xls]

## Sheet: known miRNA
Additional file 2. Known miRNAs identified in this study.
hairpin name	mature name	tag name	arm this mature located	Control mosquito	Infected mosquito	control-std	infected-std	dominant mature sequence	miRBase mature sequence	difference between the dominant mature sequence and miRBase mature sequence
aal-bantam	aal-bantam-3p	t0000043	3p	33446	5189	3310.82	249.695	TGAGATCATTTTGAAAGCTGATT	TGAGATCATTTTGAAAGCTGAT	D
aal-bantam	aal-bantam-5p	t0000402	5p	1794	524	177.588	25.2149	CCGGTTTTCATTTTCGATCTGACT	CCGGTTTTCATTTTCGATCTGAC	D
aal-let-7	aal-let-7	t0000007	5p	118897	26804	11769.6	1289.81	TGAGGTAGTTGGTTGTATAGT	TGAGGTAGTTGGTTGTATAGT	S
aal-mir-1	aal-miR-1	t0000001	3p	1386177	1531446	137218	73693.2	TGGAATGTAAAGAAGTATGGAG	TGGAATGTAAAGAAGTATGGAG	S
aal-mir-10	aal-miR-10	t0000104	5p	13255	1149	1312.11	55.2899	ACCCTGTAGATCCGAATTTGTT	ACCCTGTAGATCCGAATTTGTT	S
aal-mir-100	aal-miR-100	t0000038	5p	26535	3489	2626.7	167.891	AACCCGTAGATCCGAACTTGT	AACCCGTAGATCCGAACTTGTG	D
aal-mir-1000	aal-miR-1000	t0002129	5p	407	62	40.289	2.9834	ATATTGTCCTGTCACAGCAGT	ATATTGTCCTGTCACAGCAGT	S
aal-mir-11	aal-miR-11-3p	t0000131	3p	6957	1764	688.674	84.8837	CATCACAGTCTGAGTTCTTGC	CATCACAGTCTGAGTTCTTGCT	D
aal-mir-1175	aal-miR-1175-3p	t0004097	3p	207	527	20.491	25.3592	TGAGATTCTACTTCTCCGACTTAA	TGAGATTCTACTTCTCCGACTTAA	S
aal-mir-1175	aal-miR-1175-5p	t0000782	5p	1204	9797	119.184	471.432	AAGTGGAGTAGTGGTCTCATCGC	AAGTGGAGTAGTGGTCTCATCG	D
aal-mir-12	aal-miR-12-3p	t0048356	3p	14	30	1.3859	1.4436	CAGTACTTATGTTATGCTCTCT	CAGTACTTATGTTATGCTCTCT	S
aal-mir-12	aal-miR-12-5p	t0000765	5p	1288	747	127.499	35.9457	TGAGTATTACATCAGGTACTGG	TGAGTATTACATCAGGTACTGGT	D
aal-mir-124	aal-miR-124	t0006323	3p	126	4705	12.4728	226.405	TAAGGCACGCGGTGAATGC	TAAGGCACGCGGTGAATGC	S
aal-mir-125	aal-miR-125-5p	t0000522	5p	948	682	93.8426	32.8178	TCCCTGAGACCCTAACTTGTGA	TCCCTGAGACCCTAACTTGTGA	S
aal-mir-13	aal-miR-13-3p	t0002387	3p	343	447	33.9536	21.5096	TATCACAGCCATTTTGACGAGT	TATCACAGCCATTTTGACGAGTT	D
aal-mir-13	aal-miR-13-5p	t0047692	5p	16	316	1.5838	15.2059	TCGTAAAAATGGTTGTGCTGTG	TCGTAAAAATGGTTGTGCTGTG	S
aal-mir-133	aal-miR-133	t0047580	3p	20	82	1.9798	3.9458	TTGGTCCCCTTCAACCAGCTGT	TTGGTCCCCTTCAACCAGCTGT	S
aal-mir-137	aal-miR-137	t0000294	3p	1393	93	137.893	4.4752	TATTGCTTGAGAATACACGTAG	TATTGCTTGAGAATACACGTAG	S
aal-mir-14	aal-miR-14	t0000447	3p	1278	838	126.509	40.3246	TCAGTCTTTTTCTCTCTCCTAT	TCAGTCTTTTTCTCTCTCCTAT	S
aal-mir-184	aal-miR-184	t0000004	3p	850876	123584	84228.3	5946.86	TGGACGGAGAACTGATAAGGGC	TGGACGGAGAACTGATAAGGGC	S
aal-mir-1889	aal-miR-1889-3p	t0037804	3p	19	27	1.8808	1.2992	CACGTTACAGATTGGGGTTTCC	CACGTTACAGATTGGGGTTTCC	S
aal-mir-1889	aal-miR-1889-5p	t0000049	5p	17830	56	1764.99	2.6947	TAATCTCAAATTGTAACAGTGG	TAATCTCAAATTGTAACAGTGG	S
aal-mir-1890	aal-miR-1890	t0000193	3p	2251	98	222.827	4.7158	TGAAATCTTTGATTAGGTCTGG	TGAAATCTTTGATTAGGTCTGG	S
aal-mir-1891	aal-miR-1891	t0001906	5p	409	3684	40.487	177.274	TGAGGAGTTAATTTGCGTGTTT	TGAGGAGTTAATTTGCGTGTTT	S
aal-mir-190	aal-miR-190	t0000981	5p	678	2746	67.1153	132.138	AGATATGTTTGATATTCTTGG	AGATATGTTTGATATTCTTGGTTG	D
aal-mir-210	aal-miR-210	t0009116	3p	176	1965	17.4223	94.5558	CTTGTGCGTGTGACAACGGCTA	CTTGTGCGTGTGACAACGG	D
aal-mir-219	aal-miR-219	t1537545	5p	2	69	0.198	3.3203	TGATTGTCCAAACGCAATTCTTG	TGATTGTCCAAACGCAATTCTTG	S
aal-mir-252	aal-miR-252-5p	t0000047	5p	17638	1192	1745.99	57.3591	CTAAGTACTAGTGCCGCAGGAG	TAAGTACTAGTGCCGCAGGAG	D
aal-mir-263a	aal-miR-263a-3p	t0010390	3p	0	172	0	8.2766	CGTGTTCTGGCAGTGGCATCCC	CGTGTTCTGGCAGTGGCATCCC	S
aal-mir-263a	aal-miR-263a-5p	t0000008	5p	292008	17255	28905.9	830.311	AATGGCACTGGAAGAATTCACGGG	AATGGCACTGGAAGAATTCACGG	D
aal-mir-263b	aal-miR-263b-5p	t0000021	5p	101366	184	10034.2	8.8541	CTTGGCACTGGGAGAATTCAC	CTTGGCACTGGGAGAATTCACAG	D
aal-mir-275	aal-miR-275-3p	t0000070	3p	15435	11973	1527.91	576.141	TCAGGTACCTGAAGTAGCGCGC	TCAGGTACCTGAAGTAGCGC	D
aal-mir-275	aal-miR-275-5p	t0005209	5p	118	269	11.6808	12.9443	CGCGCTAAGCAGGAACCGAGACT	CGCGCTAAGCAGGAACCGAGAC	D
aal-mir-276	aal-miR-276-3p	t0000027	3p	35747	5284	3538.6	254.266	TAGGAACTTCATACCGTGCTCT	TAGGAACTTCATACCGTGCTC	D
aal-mir-276	aal-miR-276-5p	t0009784	5p	88	13645	8.7111	656.598	AGCGAGGTATAGAGTTCCTACG	AGCGAGGTATAGAGTTCCTAC	D
aal-mir-2765	aal-miR-2765	t0027131	5p	32	78	3.1677	3.7534	TGGTAACTCCACCACCGTTGGC	TGGTAACTCCACCACCGTTGGC	S
aal-mir-277	aal-miR-277-3p	t0000128	3p	5405	2692	535.042	129.539	TAAATGCACTATCTGGTACGAC	TAAATGCACTATCTGGTACGAC	S
aal-mir-277	aal-miR-277-5p	t0001194	5p	409	16	40.487	0.7699	CGTGTCAGAAGTGCATTTACA	CGTGTCAGAAGTGCATTTACA	S
aal-mir-278	aal-miR-278-3p	t0274295	3p	2	57	0.198	2.7428	GGTGGGACTTTCGTCCGTTT	TCGGTGGGACTTTCGTCCGTTT	D
aal-mir-278	aal-miR-278-5p	t0011086	5p	78	15	7.7212	0.7218	ACGGACGATAGTCTTCAGCGGCC	ACGGACGATAGTCTTCAGCGGCC	S
aal-mir-279	aal-miR-279	t0003964	3p	254	1001	25.1435	48.1681	TGACTAGATCCACACTCATT	TGACTAGATCCACACTCATTAA	D
aal-mir-281	aal-miR-281-3p	t0000169	3p	6997	386	692.634	18.5743	TGTCATGGAATTGCTCTCTTTA	TGTCATGGAATTGCTCTCTTTA	S
aal-mir-281	aal-miR-281-5p	t0000016	5p	137695	69693	13630.4	3353.63	AAGAGAGCTATCCGTCGACAGTA	AAGAGAGCTATCCGTCGAC	D
aal-mir-283	aal-miR-283	t0000116	5p	8934	4802	884.378	231.072	CAATATCAGCTGGTAATTCTG	CAATATCAGCTGGTAATTCTGGGC	D
aal-mir-285	aal-miR-285	t0002037	3p	277	267	27.4203	12.848	TAGCACCATTCGAAATCAGTAC	TAGCACCATTCGAAATCAGTAC	S
aal-mir-2940	aal-miR-2940-3p	t0000028	3p	47472	1660	4699.26	79.8792	GTCGACAGGGAGATAAATCACT	GTCGACAGGGAGATAAATCACT	S
aal-mir-2940	aal-miR-2940-5p	t0000035	5p	56565	42977	5599.38	2068.05	TGGTTTATCTTATCTGTCGAGG	TGGTTTATCTTATCTGTCGAGGC	D
aal-mir-2941	aal-miR-2941	t0000042	3p	39932	16073	3952.87	773.433	TAGTACGGCTAGAACTCCACGG	TAGTACGGCTAGAACTCCACGG	S
aal-mir-2942	aal-miR-2942	t0057440	3p	15	22	1.4849	1.0586	TATTCGAGACTTCACGAGTTAAT	TATTCGAGACTTCACGAGTTAAT	S
aal-mir-2944b	aal-miR-2944b-5p	t0038786	5p	22	112	2.1778	5.3894	GAAGGAACTCCCGGTGTGATAT	GAAGGAACTCCCGGTGTGATATA	D
aal-mir-2945	aal-miR-2945-3p	t0005403	3p	203	27705	20.095	1333.16	TGACTAGAGGCAGACTCGTTT	TGACTAGAGGCAGACTCGTTTA	D
aal-mir-2945	aal-miR-2945-5p	t0157465	5p	4	26	0.396	1.2511	AGCGGGTCCGTTTCTAGTGTCATG	AGCGGGTCCGTTTCTAGTGTCATG	S
aal-mir-2946	aal-miR-2946	t0000119	3p	7197	542	712.432	26.081	TAGTACGGAAAAGATATGGGG	TAGTACGGAAAAGATATGGGGA	D
aal-mir-2a	aal-miR-2a-3p	t0002156	3p	788	895	78.0042	43.0674	TATCACAGCCAGCTTTGAAGAGC	TATCACAGCCAGCTTTGAAGAGC	S
aal-mir-2b	aal-miR-2b	t0001784	3p	536	1090	53.0587	52.4508	TCACAGCCAGCTTTGATGAGC	TATCACAGCCAGCTTTGATGAGCT	D
aal-mir-2c	aal-miR-2c	t0001784	3p	544	1466	53.8506	70.5439	TCACAGCCAGCTTTGATGAGC	TATCACAGCCAGCTTTGATGAGC	D
aal-mir-305	aal-miR-305-3p	t0004359	3p	362	701	35.8344	33.7321	CGGCACATGTTGGAGTACACTT	CGGCACATGTTGGAGTACACTTA	D
aal-mir-305	aal-miR-305-5p	t0001329	5p	624	2090	61.7698	100.571	ATTGTACTTCATCAGGTGCTCTGG	ATTGTACTTCATCAGGTGCTCTGG	S
aal-mir-306	aal-miR-306-5p	t0000092	5p	8268	42	818.45	2.021	TCAGGTACTGAGTGACTCTCA	TCAGGTACTGAGTGACTCTCAG	D
aal-mir-307	aal-miR-307	t0023282	3p	49	31	4.8505	1.4917	TCACAACCTCCTTGAGTGAG	CACAACCTCCTTGAGTGAGCGA	D
aal-mir-308	aal-miR-308-3p	t0130757	3p	8	148	0.7919	7.1218	AATCACAGGAGTATACTGTG	AATCACAGGAGTATACTG	D
aal-mir-308	aal-miR-308-5p	t0030184	5p	34	2942	3.3657	141.569	CGCGGTATATTCTTGTGGC	CGCGGTATATTCTTGTGGCTTG	D
aal-mir-309a	aal-miR-309a	t0034773	3p	25	9	2.4748	0.4331	TCACTGGGCAAAGTTTGTCGC	TCACTGGGCAAAGTTTGTCGC	S
aal-mir-31	aal-miR-31	t0000220	5p	3603	3943	356.661	189.737	TGGCAAGATGTTGGCATAGCTGA	TGGCAAGATGTTGGCATAGCTGA	S
aal-mir-315	aal-miR-315-5p	t0000268	5p	2084	208	206.295	10.009	TTTTGATTGTTGCTCAGAAAGC	TTTTGATTGTTGCTCAGAAAGC	S
aal-mir-316	aal-miR-316	t0003585	5p	153	136	15.1455	6.5443	TGTCTTTTTCCGCTTACTGCCG	TGTCTTTTTCCGCTTACTGCCG	S
aal-mir-317	aal-miR-317	t0000048	3p	38620	19800	3823	952.776	TGAACACAGCTGGTGGTATCT	TGAACACAGCTGGTGGTATCT	S
aal-mir-33	aal-miR-33	t0009215	5p	69	2030	6.8303	97.6836	GTGCATTGTAGTTGCATTGC	GTGCATTGTAGTTGCATTGCA	D
aal-mir-34	aal-miR-34-3p	t0068765	3p	19	10	1.8808	0.4812	CAACCACTATCCGCCCTGCCGC	CAACCACTATCCGCCCTGCCGCC	D
aal-mir-34	aal-miR-34-5p	t0001754	5p	790	72180	78.2022	3473.3	TGGCAGTGTGGTTAGCTGGTT	TGGCAGTGTGGTTAGCTGGTTG	D
aal-mir-375	aal-miR-375	t0007914	3p	132	291	13.0667	14.0029	TTTGTTCGTTTGGCTCGAGTTAT	TTTGTTCGTTTGGCTCGAGTTA	D
aal-mir-7	aal-miR-7	t0000140	5p	8382	3321	829.735	159.807	TGGAAGACTAGTGATTTTGTTG	TGGAAGACTAGTGATTTTGTTGT	D
aal-mir-71	aal-miR-71-3p	t0005439	3p	130	12	12.8687	0.5774	TCTCACTACCTTGTCTTTCATG	TCTCACTACCTTGTCTTTCATG	S
aal-mir-71	aal-miR-71-5p	t0002328	5p	336	2940	33.2607	141.473	AGAAAGACATGGGTAGTGAGA	AGAAAGACATGGGTAGTGAGAT	D
aal-mir-79	aal-miR-79-3p	t0011338	3p	83	718	8.2162	34.5502	ATAAAGCTAGATTACCAAAGCAT	TAAAGCTAGATTACCAAAGCAT	D
aal-mir-8	aal-miR-8-3p	t0000003	3p	481521	118508	47665.8	5702.61	TAATACTGTCAGGTAAAGATGTC	TAATACTGTCAGGTAAAGATGTC	S
aal-mir-8	aal-miR-8-5p	t0000015	5p	66163	8899	6549.48	428.22	CATCTTACCGGGCAGCATTAGA	CATCTTACCGGGCAGCATTAGA	S
aal-mir-87	aal-miR-87	t0000996	3p	428	136	42.3678	6.5443	GTGAGCAAATTTTCAGGTGTGT	GTGAGCAAATTTTCAGGTGTGT	S
aal-mir-927	aal-miR-927	t0000806	3p	850	7	84.1416	0.3368	CAAAGCGTTTGGGTTCTGAAAC	CAAAGCGTTTGGGTTCTGAAAC	S
aal-mir-929	aal-miR-929	t0015658	5p	72	0	7.1273	0	AAATTGACTCTAGTAGGGAGT	ATTGACTCTAGTAGGGAGTCC	D
aal-mir-92a	aal-miR-92a-3p	t0007189	3p	75	45	7.4243	2.1654	TATTGCACTTGTCCCGGCCTAT	TATTGCACTTGTCCCGGCCTA	D
aal-mir-92a	aal-miR-92a-5p	t0002646	5p	181	29	17.9172	1.3955	CGGTACGGACAGGGGCAACATT	CGGTACGGACAGGGGCAACATT	S
aal-mir-92b	aal-miR-92b-3p	t0001299	3p	353	112	34.9435	5.3894	AATTGCACTTGTCCCGGCCTGC	AATTGCACTTGTCCCGGCCTGC	S
aal-mir-932	aal-miR-932-3p	t0000265	3p	1624	1568	160.76	75.4522	TGCAAGCAATGTGGAAGTGAAG	TGCAAGCAATGTGGAAGTGAAG	S
aal-mir-932	aal-miR-932-5p	t0000696	5p	855	921	84.6365	44.3185	TCAATTCCGTAGTGCATTGCAG	TCAATTCCGTAGTGCATTGCAG	S
aal-mir-957	aal-miR-957	t0000065	3p	13320	130	1318.55	6.2556	TGAAACCGTCCAAAACTGAGGC	TGAAACCGTCCAAAACTGAGGC	S
aal-mir-965	aal-miR-965	t0021530	3p	29	5	2.8707	0.2406	TAAGCGTATAGCTTTTCCCATT	TAAGCGTATAGCTTTTCCCATT	S
aal-mir-970	aal-miR-970	t0000377	3p	1121	3522	110.968	169.479	TCATAAGACACACGCGGCTAT	TCATAAGACACACGCGGCTAT	S
aal-mir-980	aal-miR-980-3p	t0128843	3p	6	82	0.5939	3.9458	TAGCTGCCTAGTGAAGGGCAATA	TAGCTGCCTAGTGAAGGGC	D
aal-mir-981	aal-miR-981	t0000932	3p	473	86	46.8223	4.1383	TTCGTTGTCGACGAAACCTGC	TTCGTTGTCGACGAAACCTGCA	D
aal-mir-988	aal-miR-988-3p	t0000705	3p	639	102	63.2547	4.9082	CCCCTTGTTGCAAACCTCACGC	CCCCTTGTTGCAAACCTCACGC	S
aal-mir-988	aal-miR-988-5p	t0028427	5p	33	6	3.2667	0.2887	GTGTGCTTTGTGACAATGAGA	GTGTGCTTTGTGACAATGAGA	S
aal-mir-989	aal-miR-989	t0000045	3p	31008	41929	3069.49	2017.62	TGTGATGTGACGTAGTGGTAC	TGTGATGTGACGTAGTGGTAC	S
aal-mir-993	aal-miR-993	t0156183	5p	9	1698	0.8909	81.7078	TACCCTGTAGTTCCGGGCTTTT	TACCCTGTAGTTCCGGGCTTTT	S
aal-mir-996	aal-miR-996	t0008352	3p	180	10053	17.8182	483.75	TGACTAGATTACATGCTCGTCT	TGACTAGATTACATGCTCGTC	D
aal-mir-998	aal-miR-998	t0000781	3p	665	464	65.8284	22.3277	TAGCACCATGAGATTCAGCTC	TAGCACCATGAGATTCAGC	D
aal-mir-999	aal-miR-999	t0000152	3p	3178	1853	314.591	89.1664	TGTTAACTGTAAGACTGTGTCT	TGTTAACTGTAAGACTGTGTCT	S
aal-mir-9a	aal-miR-9a	t0000545	5p	1992	362	197.188	17.4194	TCTTTGGTTATCTAGCTGTATGA	TCTTTGGTTATCTAGCTGTATGA	S
aal-mir-9b	aal-miR-9b	t0000219	5p	2512	73	248.663	3.5128	TCTTTGGTGATTTTAGCTGTATG	TCTTTGGTGATTTTAGCTGTATGC	D
aal-mir-9c	aal-miR-9c-3p	t0000916	3p	720	140	71.2729	6.7368	TAAAGCTTTAGTACCAGAGGTC	TAAAGCTTTAGTACCAGAGGTC	S
aal-mir-9c	aal-miR-9c-5p	t0000036	5p	26575	130	2630.66	6.2556	TCTTTGGTATTCTAGCTGTAGA	TCTTTGGTATTCTAGCTGTAGA	S
aal-mir-iab-4-1	aal-miR-iab-4-3p	t1596067	3p	1	120	0.099	5.7744	CGGTATACCTTCAGTATACG	CGGTATACCTTCAGTATACGTAAC	D
aal-mir-iab-4-1	aal-miR-iab-4-5p	t0006452	5p	102	1670	10.097	80.3604	ACGTATACTGAATGTATCCTGA	ACGTATACTGAATGTATCCTGA	S

## Sheet: novel miRNA
Additional file 2. Novel miRNAs identified in this study.
Id	location	mfe	control	infect	seq	struct	seq(5p)	seq(3p)
novel-1	supercont1.141:748851:748935:+	-38.9	52	0	TGCAGTTCGGCTGGCTGTAAGTATTACAGCAAGCTTGCTATTCGAAAGGCGCTTGGTGTTATATCTTACAGTGAGCTGAGTCGTG	.((..(((((((.(((((((((((.(((.(((((..(((........)))))))).))).))).)))))))).)))))))..)).	-	TTGGTGTTATATCTTACAGTGAG
novel-2	supercont1.105:2361283:2361368:+	-57	18	22	GCTTGTTTGCCCCTATTCGCATAACAGTCCCATACATAGGGAATTCCATAGAATATGGGACTGTTATGCGAATAGGGGCAGTTAAG	.((((.((((((((((((((((((((((((((((..((.((....)).))...)))))))))))))))))))))))))))).))))	-	ATGGGACTGTTATGCGAATAGG
novel-3	supercont1.1550:9510:9588:-	-21.3	0	39	AGCTTTCTTTACGGATAGGATATTTTTGAATGTATATATCGTGGAGCATGCACGAAGATACTCTATGCCCCGGGAAGCC	.(((((((....((((((..((((((((..(((((...((...))..)))))))))))))..)))).))..))))))).	-	TGCACGAAGATACTCTATGCC
novel-4	supercont1.150:907496:907580:+	-23	15	81	ATCGAAGTTCGAAGGAACTCCCGGTGTGATATTCGAAGTTACAATTGGATAGCATATCACAGCAGTAGTTACCTACCAACTTTGC	..(((((((.(.(((((((.(.(.((((((((((.((.......)).))....)))))))).).).)))).))).).))))))).	GAAGGAACTCCCGGTGTGATATT	TATCACAGCAGTAGTTACCTA
novel-5	supercont1.309:120066:120144:-	-38.9	3308	19634	CGAAGGAAGAAGGGGTTTCTTTCGGCCTCCAGCGGCATTAGAAAGTTGTAGGCCGGCGGAAACTACTTGCTTCCGTCGT	(((.((((((((..((((((.(((((((.((((..(....)...)))).))))))).))))))..))).))))).))).	AGGGGTTTCTTTCGGCCTCCAG	GTAGGCCGGCGGAAACTACTTG
