# Supplementary material for: The expression profile of Aedes albopictus miRNAs is altered by dengue virus serotype-2 infection
Source: Cell Biosci. 2015 Apr 16;5:16. doi: 10.1186/s13578-015-0009-y (PMC4411651; doi:10.1186/s13578-015-0009-y)
Supplement: Additional files 4: — Family analysis of the known miRNAs in Aedes albopictus. [file 13578_2015_9_MOESM4_ESM.xls]

## Sheet: Sheet1
miRNA	Aedes aegypti	Anopheles gambiae	Culex quinquefasciatus
bantam-3p	+	+	+
bantam-5p	+	+	+
let-7	+	+	+
miR-1	+	+	+
miR-10	+	+	+
miR-100	+	+	+
miR-1000	+	+	+
miR-11-3p	+	+	+
miR-1175-3p	+	+	+
miR-1175-5p	+	+	+
miR-12-3p	+	+	+
miR-124	+	+	+
miR-125-5p	+	+	+
miR-12-5p	+	+	+
miR-133	+	+	+
miR-13-3p	+	+	+
miR-13-5p	+	+	+
miR-137	+	+	+
miR-14	+	+	+
miR-184	+	+	+
miR-1889-3p	+	+	+
miR-1889-5p	+	+	+
miR-1890	+	+	+
miR-1891	+	+	+
miR-190	+	+	+
miR-210	+	+	+
miR-263a-3p	+	+	+
miR-263a-5p	+	+	+
miR-263b-5p	+	+	+
miR-275-3p	+	+	+
miR-275-5p	+	+	+
miR-276-3p	+	+	+
miR-276-5p	+	+	+
miR-277-3p	+	+	+
miR-277-5p	+	+	+
miR-278-3p	+	+	+
miR-278-5p	+	+	+
miR-279	+	+	+
miR-281-3p	+	+	+
miR-281-5p	+	+	+
miR-283	+	+	+
miR-2a-3p	+	+	+
miR-2b	+	+	+
miR-2c	+	+	+
miR-305-3p	+	+	+
miR-305-5p	+	+	+
miR-306-5p	+	+	+
miR-308-3p	+	+	+
miR-308-5p	+	+	+
miR-309a	+	+	+
miR-315-5p	+	+	+
miR-317	+	+	+
miR-375	+	+	+
miR-7	+	+	+
miR-79-3p	+	+	+
miR-8-3p	+	+	+
miR-8-5p	+	+	+
miR-87	+	+	+
miR-92a-3p	+	+	+
miR-92a-5p	+	+	+
miR-92b-3p	+	+	+
miR-957	+	+	+
miR-965	+	+	+
miR-970	+	+	+
miR-981	+	+	+
miR-988-3p	+	+	+
miR-988-5p	+	+	+
miR-989	+	+	+
miR-993	+	+	+
miR-996	+	+	+
miR-9a	+	+	+
miR-9b	+	+	+
miR-9c-3p	+	+	+
miR-9c-5p	+	+	+
miR-iab-4-3p	+	+	+
miR-iab-4-5p	+	+	+
miR-219	+	+	-
miR-307	+	+	-
miR-34-3p	+	+	-
miR-34-5p	+	+	-
miR-927	+	+	-
miR-929	+	+	-
miR-252-5p	+	-	+
miR-285	+	-	+
miR-2941	+	-	+
miR-31	+	-	+
miR-316	+	-	+
miR-33	+	-	+
miR-71-3p	+	-	+
miR-71-5p	+	-	+
miR-932-3p	+	-	+
miR-932-5p	+	-	+
miR-980-3p	+	-	+
miR-998	+	-	+
miR-999	+	-	+
miR-2765	+	-	-
miR-2940-3p	+	-	-
miR-2940-5p	+	-	-
miR-2942	+	-	-
miR-2944b-5p	+	-	-
miR-2945-3p	+	-	-
miR-2945-5p	+	-	-
miR-2946	+	-	-
