# Supplementary material for: The expression profile of Aedes albopictus miRNAs is altered by dengue virus serotype-2 infection
Source: Cell Biosci. 2015 Apr 16;5:16. doi: 10.1186/s13578-015-0009-y (PMC4411651; doi:10.1186/s13578-015-0009-y)
Supplement: Additional files 7: — The top three predicted targets of the differentially expressed known miRNAs. [file 13578_2015_9_MOESM7_ESM.xls]

## Sheet: sheet 1
miRNA	predicted targets (top 3)
bantam-3p	AAEL000607,AAEL001928,AAEL013188
bantam-5p	AAEL003752,AAEL000970,AAEL001131
let-7	AAEL001077,AAEL007696,AAEL008760
miR-10	AAEL009147,AAEL012064,AAEL010855
miR-100	AAEL000243,AAEL002262,AAEL009917
miR-1000	AAEL005064,AAEL007200,AAEL008463
miR-11-3p	AAEL001482,AAEL004912,AAEL000235
miR-124	AAEL003104,AAEL005664,AAEL007092
miR-125-5p	AAEL006407,AAEL014069,AAEL014578
miR-12-5p	AAEL013981,AAEL013983
miR-13-5p	AAEL000316,AAEL010114,AAEL014297
miR-137	AAEL010869,AAEL011570,AAEL009979
miR-14	AAEL000669,AAEL001186,AAEL002037
miR-184	AAEL007216,AAEL008760,AAEL012859
miR-1889-5p	AAEL016140,AAEL012859
miR-1890	AAEL008335,AAEL010984
miR-1891	AAEL000046,AAEL000762,AAEL000973
miR-210	AAEL008010,AAEL011319,AAEL011469
miR-252-5p	AAEL000577,AAEL013159
miR-263a-5p	AAEL006238,AAEL006996,AAEL009363
miR-263b-5p	AAEL000709,AAEL005108,AAEL014132
miR-275-3p	AAEL003760,AAEL005923,AAEL013180
miR-276-3p	AAEL001391,AAEL001769,AAEL014738
miR-276-5p	AAEL000433,AAEL003323,AAEL002652
miR-277-3p	AAEL006342,AAEL007296,AAEL014309
miR-277-5p	AAEL006558,AAEL014394,AAEL013699
miR-281-3p	AAEL001892,AAEL005713,AAEL018341
miR-281-5p	AAEL002312,AAEL009386
miR-283	AAEL002090,AAEL002125,AAEL002699
miR-285	AAEL001302,AAEL001700,AAEL007316
miR-2940-3p	AAEL003723,AAEL009850,AAEL000607
miR-2940-5p	AAEL004326,AAEL010136,AAEL015666
miR-2941	AAEL002694,AAEL006493,AAEL015191
miR-2945-3p	AAEL003710,AAEL008951
miR-2946	AAEL005759,AAEL007344,AAEL013031
miR-306-5p	AAEL000955,AAEL004689,AAEL005999
miR-308-5p	AAEL011570,AAEL013596,AAEL010660
miR-315-5p	AAEL002282,AAEL006558,AAEL009272
miR-316	AAEL002667,AAEL006302,AAEL016156
miR-317	AAEL002205,AAEL005702,AAEL009215
miR-33	AAEL000037,AAEL006949,AAEL010984
miR-34-5p	AAEL003857,AAEL007696,AAEL009850
miR-7	AAEL003047,AAEL003760,AAEL011734
miR-71-3p	AAEL001227,AAEL001340,AAEL009550
miR-71-5p	AAEL000828,AAEL009076
miR-79-3p	AAEL001474,AAEL004176,AAEL010671
miR-87	AAEL006571,AAEL007613,AAEL014337
miR-927	AAEL000257,AAEL000829,AAEL011683
miR-92a-5p	AAEL009556,AAEL011710,AAEL011855
miR-92b-3p	AAEL000292,AAEL003047
miR-932-3p	AAEL001622,AAEL000367,AAEL005854
miR-981	AAEL009954,AAEL013699,AAEL015139
miR-988-3p	AAEL004291,AAEL008508,AAEL012909
miR-993	AAEL002075,AAEL004305,AAEL014853
miR-996	AAEL010799,AAEL003697,AAEL012392
miR-998	AAEL005944,AAEL007229,AAEL008951
miR-999	AAEL000815,AAEL003531,AAEL007943
miR-9a	AAEL010427,AAEL011748,AAEL015404
miR-9b	AAEL010427,AAEL011748,AAEL015404
miR-9c-3p	AAEL005190
miR-9c-5p	AAEL010427,AAEL011748,AAEL011593
miR-iab-4-5p	AAEL001601,AAEL000156,AAEL008913
