# Supplementary material for: The expression profile of Aedes albopictus miRNAs is altered by dengue virus serotype-2 infection
Source: Cell Biosci. 2015 Apr 16;5:16. doi: 10.1186/s13578-015-0009-y (PMC4411651; doi:10.1186/s13578-015-0009-y)
Supplement: Additional files 9: — qPCR primers used in this study. [file 13578_2015_9_MOESM9_ESM.xls]

## Sheet: Sheet1
Primer name	Primer sequence(5'-3')
5s rRNA	TCGCGTGTCGTTGGCCAA
miR-2945	GACTAGAGGCAGACTCGTTTAAAA
miR-10	CCTGTAGATCCGAATTTGTTAAAA
miR-1890	GAAATCTTTGATTAGGTCTGGAAAA
miR-263a-5p	AATGGCACTGGAAGAATTCACGGG
miR-281-5p	AAGAGAGCTATCCGTCGACAGTA
let-7	TGAGGTAGTTGGTTGTATAGT
miR-263b-5p	CTTGGCACTGGGAGAATTCAC
5S RT	CTCAACTGGTGTCGTGGAGTCGGCAATTCAGTTGAGTTGGCCAA
novel-m1 RT	CTCAACTGGTGTCGTGGAGTCGGCAATTCAGTTGAGCTCACTGT
novel-m2 RT	CTCAACTGGTGTCGTGGAGTCGGCAATTCAGTTGAGCCTATTCG
novel-m3 RT	CTCAACTGGTGTCGTGGAGTCGGCAATTCAGTTGAGGGCATAGA
novel-m4 RT	CTCAACTGGTGTCGTGGAGTCGGCAATTCAGTTGAGAATATCAC
novel-m5 RT	CTCAACTGGTGTCGTGGAGTCGGCAATTCAGTTGAGCAAGTAGT
5S forward	ACACTCCAGCTGGGTCGCGTGTCGTTGG
novel-m1 forward	ACACTCCAGCTGGGTTGGTGTTATATCT
novel-m2 forward	ACACTCCAGCTGGGATGGGACTGTTATG
novel-m3 forward	ACACTCCAGCTGGGTGCACGAAGATACT
novel-m4 forward	ACACTCCAGCTGGGGAAGGAACTCCCGG
novel-m5 forward	ACACTCCAGCTGGGGTAGGCCGGCGGAA
small RNA general reverse primer	AACTGGTGTCGTGGAGTCGG
AAEL000028 F	GCATCTACTTCCGAGAAT
AAEL000028 R	TCCACGAACTTACTTTCC
AAEL003697 F	ATTGTCACGCTCAGTATA
AAEL003697 R	CAATGAAGAACGGATAGC
AAEL003857 F	AGTTCCTCACTACTCAATCCTAA
AAEL003857 R	CGATGCACATTGCCAGAA
AAEL004540 F	TACAACGACATCGCCCTA
AAEL004540 R	TACGGACGCAGATTGGAT
AAEL005064 F	TGTCAATGGCAAGGATAT
AAEL005064 R	CCTGATCGGTTGATGTAT
AAEL007613 F	CTCCAAGAGCAGGACATC
AAEL007613 R	CAGGTTAAGGATTTGAAGGTTT
AAEL009192 F	CCGCTTACATTGCATCTC
AAEL009192 R	GTTGGCATACCGTAGACTA
AAEL009692 F	GTCGTCGTACACCTAGAG
AAEL009692 R	TGAAGTGCTTGTGTTTGT
AAEL010427 F	TTACAACAACTACTTGAAGAAG
AAEL010427 R	CAGATCGTTCAGTTCCTT
NS1F	CTGCGACTCAAAACTCATGTCAG
NS1R	GGCTTTCTCTATCTTCCATGTGTC
GADPH-3F	GGTATGGCTTTCCGTGTCCC
GADPH-3R	GCGGCTTCCTTGACCTTCTG
